# Supplementary material for: Astrocytic junctional adhesion molecule-A regulates T-cell entry past the glia limitans to promote central nervous system autoimmune attack
Source: Brain Commun. 2022 Feb 18;4(2):fcac044. doi: 10.1093/braincomms/fcac044 (PMC8899531; doi:10.1093/braincomms/fcac044)
Supplement: fcac044_Supplementary_Data [file fcac044_supplementary_data.zip]

Archive with 7 entries (7 files):
- Original Submission(1).pdf
- Original Submission-Author's Response.pdf
- Original Submission-Decision Letter(1).pdf
- Revision 1- Author's Response.pdf
- Revision 1.pdf
- Revision 1-Decision Letter.pdf
- Supplementary_material.pdf
